# Supplementary material for: A Novel Chiral Molecularly Imprinted Electrochemical Sensor Based on β-CD Functionalized Graphene Quantum Dots for Enantioselective Detection of D-Carnitine
Source: Foods. 2025 May 7;14(9):1648. doi: 10.3390/foods14091648 (PMC12071952; doi:10.3390/foods14091648)
Supplement: Supplementary file 1 [file foods-14-01648-s001.zip]

Archive with 1 entries (1 files):
- foods-3574378-supplementary.pdf
